# Supplementary material for: Glucose Metabolism and Cognitive Decline in Progressive Supranuclear Palsy and Corticobasal Syndrome: A Preliminary Study
Source: J Clin Med. 2024 Jan 14;13(2):465. doi: 10.3390/jcm13020465 (PMC10816752; doi:10.3390/jcm13020465)
Supplement: Supplementary file 1 [file jcm-13-00465-s001.zip]

Archive with 1 entries (1 files):
- jcm-2769285-supplementary.xlsx
