# Supplementary material for: Glucose Metabolism and Cognitive Decline in Progressive Supranuclear Palsy and Corticobasal Syndrome: A Preliminary Study
Source: J Clin Med. 2024 Jan 14;13(2):465. doi: 10.3390/jcm13020465 (PMC10816752; doi:10.3390/jcm13020465)
Supplement: Supplementary file 1 [file jcm-13-00465-s001.zip › jcm-2769285-supplementary.xlsx]

## Sheet: Arkusz1
diagnosis	age	sex	disease duration	HBA1c level	fasting glucose level (mg%)	glycemia 1 hour after glucose intake (mg%)	glycemia 2 hours after glucose intake (mg%)	glycemic variability (mg%)	mean glycemia (mg%)	glycemia SD (mg%)	coefficient of variation	c-peptide (ng/mL)	microalbuminuria (ug/mL)	MoCA	orientation	language	memory	attention	verbal fluency	abstraction	visuospatial functions	MMSE	FAB	similarities	motor series programming	inhibition	MTA	FAZEKAS score
PSP-RS	76	F	3	5.2	75	201	119	126	131.667	63.9479	0.48568	1.07	<20	15	5	3	0	3	4	0	4	24	10	1	1	7	0	0
PSP-P	75	M	3	5.2	77	86	157	80	106.667	43.8216	0.410828	1.37	<20	19	4	5	1	4	10	1	5	23	12	1	1	7	1	1
CBS	74	F	3	5.2	55	154	205	150	138	76.2693	0.552676	0.13	>20	0	0	0	0	0	0	0	0	0	0	0	0	0	1	3
PSP-P	72	M	6	5.4	102	227	146	125	158.333	63.4061	0.40046	3.56	<20	14	6	5	0	3	7	0	0	22	7	0	1	4	2	1
PSP-P	63	M	5	5.5	73	165	105	-2	114.333	46.7047	0.408496	2.16	<20	11	6	3	0	2	4	0	0	23	11	1	1	8	2	1
PSP-P	55	M	3	5.5	93	91	220	129	134.667	73.9076	0.548819	3.38	>20	23	6	4	1	4	13	2	5	26	16	2	3	8	2	1
PSP-P	60	M	6	6.4	141	271	231	130	214.333	66.5833	0.310653	3.14	<20	24	6	5	0	6	17	1	5	28	13	3	1	6	1	1
PSP-P	80	F	6	5.9	90	92	244	154	142	88.3403	0.622114	2.02	<20	20	6	5	2	3	7	0	4	27	12	1	1	8	2	1
CBS	64	M	5	5.2	98	214	198	116	170	62.8649	0.369794	2.15	>20	20	5	3	2	6	7	0	3	27	13	2	1	8	2	0
CBS	70	F	6	6.4	89	180	94	91	121	51.1566	0.422782	1.29	<20	21	6	4	4	5	12	1	0	25	14	2	1	8	1	2
PSP-P	68	F	5	5.4	97	154	105	57	118.667	30.8599	0.260055	2.41	<20	14	6	3	2	1	6	0	2	25	10	0	0	8	1	1
PSP-RS	60	F	5	5.3	91	163	152	72	135.333	38.7857	0.286594	1.58	>20	9	6	1	0	1	5	0	1	19	6	2	0	3	3	1
PSP-RS	67	M	3	5.4	93	71	81	22	81.6667	11.0151	0.134879	1.75	<20	12	3	4	0	4	1	0	1	20	9	2	2	4	1	0
CBS	66	M	5	6.4	143	225	188	82	185.333	41.065	0.221574	3.86	<20	19	6	4	0	5	7	1	3	26	9	2	1	4	1	1
PSP-RS	64	F	3	5.5	94	93	116	23	101	13	0.128713	1.83	<20	13	6	3	0	1	3	0	2	24	7	2	0	4	2	1
PSP-RS	69	M	6	6.6	151	133	261	128	181.667	69.2917	0.381422	2.05	>20	20	6	4	0	5	10	0	5	26	11	2	0	6	1	1
PSP-RS	66	F	3	5.2	93	186	97	93	125.333	52.5769	0.419497	5.79	<20	21	6	4	1	4	6	1	5	27	8	1	0	5	3	1
PSP-P	59	M	3	5.6	94	173	118	79	128.333	40.501	0.315592	2.03	<20	25	6	5	3	4	13	1	4	29	14	3	0	8	1	1
CBS	80	F	5	5.5	93	96	120	27	103	14.7986	0.143676	2.02	<20	25	6	5	2	6	14	2	3	28	15	3	3	6	0	1
PSP-RS	64	M	3	5.5	80	91	154	74	108.333	39.9291	0.368576	1.57	<20	19	6	4	3	4	3	0	2	27	10	1	1	7	2	2
PSP-RS	60	F	4	6.1	101	199	221	120	173.667	63.8853	0.367862	2.95	<20	16	5	4	3	3	3	0	1	24	8	1	0	6	0	0
CBS	69	F	3	5.6	122	236	231	114	196.333	64.4231	0.328131	3.95	<20	9	4	3	0	2	3	0	0	20	5	0	1	4	2	1
